# Supplementary material for: Direct In Situ Conversion of Both Lignin and Hemicellulose into Single Functional Biopolymers via Biomass Fractionation Process
Source: Polymers (Basel). 2025 Apr 10;17(8):1029. doi: 10.3390/polym17081029 (PMC12030649; doi:10.3390/polym17081029)
Supplement: Supplementary file 1 [file polymers-17-01029-s001.zip]

Archive with 1 entries (1 files):
- polymers-3538556-supplementary.pdf
